# Supplementary material for: Genome-wide identification, isolation and expression analysis of auxin response factor (ARF) gene family in sweet orange (Citrus sinensis)
Source: Front Plant Sci. 2015 Mar 30;6:119. doi: 10.3389/fpls.2015.00119 (PMC4378189; doi:10.3389/fpls.2015.00119)
Supplement: Supplementary file 5 [file Table1.XLS]

## Sheet: Sheet1
Table S1. Details of primers used in the RT-PCR analysis in this study
CiARF3
Sense: 5-TGGATGCTTCAATGCTTG-3
Antisense: 5-CTGATTTTCTTGGACACCT-3
CiARF10
Sense: 5-TGAAGAATGAGACTCGCTAC-3
Antisense: 5-AACCTGTTCGCTATGACC-3
CiARF1
Sense: 5-CTTGTAACCCTTCCTCGTG-3
Antisense: 5-GAAGAACGGAGAACCCAC-3
CiARF3
Sense: 5-TCAGGGACATTTGGAGCA-3
Antisense: 5-ATCAGAAGCCGTGAGGGT-3
CiARF17
Sense: 5-CAAGTTGATCCTCCTGTC-3
Antisense: 5-CACTATCTCCATTGTTTCC-3
CiARF5
Sense: 5-GTGGCTCACTACCTATCC-3
Antisense: 5-GATCCCACATCTCCTGAC-3
CiARF7
Sense: 5-AGTTGGAATAGAGCGTCG-3
Antisense: 5-GGAAGATTTGGATAGTTTGG-3
CiARF19
Sense: 5-TTTCTCACTCCCTACCTA-3
Antisense: 5-GTAAATGTCCTCATACGCT-3
CiARF9
Sense: 5-GGATTCCGTTGTTTCGTC-3
Antisense: 5-AATTCCTGAGTTGGGGTT-3
CiARF11
Sense: 5-CAAGGGAAAGCACAAGAAAC-3
Antisense: 5-TGTACTCGACTCCAGTTGCA-3
CiARF12
Sense: 5-ACAGCCAAGATGATAAAGC-3
Antisense: 5-AATTCCCAACTTCCAGACT-3
CiARF13
Sense: 5-TCAGAGGATGTAGGTCGCA-3
Antisense: 5-CAATCTTCTAGCCGTTTTCA-3
CiARF8
Sense: 5-AAAAGTGGAGGCTGTCATA-3
Antisense: 5-ACACCATCTGTGCAAATCA-3
CiARF14
Sense: 5-AATACTCTGCCCCTGCCTCT-3
Antisense: 5-CCCTCACCATCCCTCTTGT-3
CiARF2
Sense: 5-GTCAACTAATCAGGTCGCA-3
Antisense: 5-GGAAGACACTCATCAGCAT-3
CiARF16
Sense: 5-CCTGTGCTGGTGGTATGGT-3
Antisense: 5-ACCTCATCAGTCTCAGCAT-3
CiARF15
Sense: 5-TCGTCACGATTCCCACCTC-3
Antisense: 5-GATGCTGGCTTTTCCGACT-3
CiARF4
Sense: 5-AAATATCCCTACACCCACT-3
Antisense: 5-CAGGTCATTGTAGCCATTC-3
CiARF18
Sense: 5-GGTTCTAAATGGCGGTCGT-3
Antisense: 5-CGACGCAGGAATGTCAATG-3
